# Supplementary material for: Three Sulfated Triterpene Glycosides from the Sea Cucumber Psolus phantapus—Biological Activity Against Human Cancer Cell Lines
Source: Mar Drugs. 2026 Jun 8;24(6):202. doi: 10.3390/md24060202 (PMC13301897; doi:10.3390/md24060202)
Supplement: Supplementary file 1 [file marinedrugs-24-00202-s001.zip]

Archive with 1 entries (1 files):
- marinedrugs-4345002-supplementary.pdf
